# Supplementary material for: Air-conditioner cooling towers as complex reservoirs and continuous source of Legionella pneumophila infection evidenced by a genomic analysis study in 2017, Switzerland
Source: Euro Surveill. 2019 Jan 24;24(4):1800192. doi: 10.2807/1560-7917.ES.2019.24.4.1800192 (PMC6351994; doi:10.2807/1560-7917.ES.2019.24.4.1800192)
Supplement: Supplementary Figure S1 [file 1800192_SupplementaryFigureS1.xlsx]

## Sheet: Sheet1
This supplementary material is hosted by Eurosurveillance as supporting information alongside the article “Air-conditioner cooling towers as complex reservoirs and continuous source of Legionella pneumophila infection evidenced by a genomic analysis study in 2017, Switzerland” on behalf of the authors who remain responsible for the accuracy and appropriateness of the content. The same standards f…
Figure S1: Number of LD cases per week in the City of Basel (2017)
																	Week	Number of casess
																	1	1
																	2	0
																	3	0
																	4	0
																	5	0
																	6	0
																	7	0
																	8	0
																	9	0
																	10	0
																	11	0
																	12	1
																	13	0
																	14	0
																	15	0
																	16	0
																	17	0
																	18	0
																	19	1
																	20	4
																	21	0
																	22	1
																	23	1
																	24	1
																	25	2
																	26	1
																	27	1
																	28	2
																	29	0
																	30	0
																	31	1
																	32	1
																	33	0
																	34	0
																	35	0
																	36	0
																	37	0
																	38	0
																	39	1
																	40	1
																	41	0
																	42	0
																	43	3
																	44	2
																	45	1
																	46	1
																	47	0
																	48	0
																	49	0
																	50	0
																	51	0
																	52	0
