# Supplementary material for: Air-conditioner cooling towers as complex reservoirs and continuous source of Legionella pneumophila infection evidenced by a genomic analysis study in 2017, Switzerland
Source: Euro Surveill. 2019 Jan 24;24(4):1800192. doi: 10.2807/1560-7917.ES.2019.24.4.1800192 (PMC6351994; doi:10.2807/1560-7917.ES.2019.24.4.1800192)
Supplement: Supplementary Figure S2 [file 1800192_SupplementaryFigureS2.xlsx]

## Sheet: Sheet1
This supplementary material is hosted by Eurosurveillance as supporting information alongside the article “Air-conditioner cooling towers as complex reservoirs and continuous source of Legionella pneumophila infection evidenced by a genomic analysis study in 2017, Switzerland” on behalf of the authors who remain responsible for the accuracy and appropriateness of the content. The same standards f…
Figure S2: Incidence of Legionnaires' disease per 100'000 inhabitants
												Year	City of Basel	Switzerland
												2008	6.43	3.15
												2009	5.22	2.67
												2010	3.78	3.35
												2011	2.15	2.98
												2012	5.87	3.43
												2013	2.11	3.49
												2014	1.05	3.54
												2015	6.65	4.63
												2016	4.66	4.32
												2017	15.02	5.82
