# Supplementary material for: Air-conditioner cooling towers as complex reservoirs and continuous source of Legionella pneumophila infection evidenced by a genomic analysis study in 2017, Switzerland
Source: Euro Surveill. 2019 Jan 24;24(4):1800192. doi: 10.2807/1560-7917.ES.2019.24.4.1800192 (PMC6351994; doi:10.2807/1560-7917.ES.2019.24.4.1800192)
Supplement: Supplementary Table S1 [file 1800192_SupplementaryTableS1.xlsx]

## Sheet: Sheet1
This supplementary material is hosted by Eurosurveillance as supporting information alongside the article “Air-conditioner cooling towers as complex reservoirs and continuous source of Legionella pneumophila infection evidenced by a genomic analysis study in 2017, Switzerland” on behalf of the authors who remain responsible for the accuracy and appropriateness of the content. The same standards f…
Table S1: Legionella pneumophila isolates
Sample ID	cgMLST type (Cluster type)	Postal code (anonymized)	Geographical Isolation (anonymized)	max. colony-forming unit/liter in GVPC	Isolation source	Isolation year	Complex	Serogroup	ST
NMB002476	177	1	Location 5	280000	ACCT	2017	1	Serogroup 1	ST36
NMB002475	277	1	Location 5	280000	ACCT	2017	1	Serogroup 1	ST36
NMB002473	277	1	Location 5	280000	ACCT	2017	1	Serogroup 1	ST36
NMB002472	277	1	Location 5	280000	ACCT	2017	1	Serogroup 1	ST36
NMB002471	277	1	Location 5	280000	ACCT	2017	1	Serogroup 1	ST36
NMB002470	177	1	Location 5	280000	ACCT	2017	1	Serogroup 1	ST36
NMB002491	277	1	Location 6	5800000	ACCT	2017	1	Serogroup 1	ST36
NMB002490	284	1	Location 6	5800000	ACCT	2017	1	Serogroup 1	ST36
NMB002487	277	1	Location 6	5800000	ACCT	2017	1	Serogroup 1	ST36
NMB002506	277	1	Location 6	5800000	ACCT	2017	1	Serogroup 1	ST36
NMB002492	177	1	Location 6	5800000	ACCT	2017	1	Serogroup 1	ST36
NMB002477	177	1	Location 6	5800000	ACCT	2017	1	Serogroup 1	ST36
NMB002485	277	1	Location 6	5800000	ACCT	2017	1	Serogroup 1	NA
NMB002484	277	1	Location 6	5800000	ACCT	2017	1	Serogroup 1	ST36
NMB002483	277	1	Location 6	5800000	ACCT	2017	1	Serogroup 1	ST36
NMB002482	277	1	Location 6	5800000	ACCT	2017	1	Serogroup 1	ST36
NMB001850	177	5	USB	NA	Clinical sample / historic	2011	1	Serogroup 1	NA
NMB001873	177	1	USB	NA	Clinical sample / historic	2009	1	Serogroup 1	NA
NMB001856	235	14	USB	NA	Clinical sample / historic	2016	1	Serogroup 1	NA
NMB001874	177	15	USB	NA	Clinical sample / historic	2009	1	Serogroup 1	NA
NMB001861	177	22	USB	NA	Clinical sample / historic	2003	1	Serogroup 1	NA
NMB001862	177	NA	USB	NA	Clinical sample / historic	2007	1	Serogroup 1	NA
NMB001842	177	2	USB	NA	Clinical sample / historic	2010	1	Serogroup 1	NA
NMB002495	276	1	Location 5	280000	ACCT	2017	2	Serogroup 2-14	NA
NMB002494	276	1	Location 5	280000	ACCT	2017	2	Serogroup 2-14	NA
NMB002505	278	1	Location 6	5800000	ACCT	2017	2	Serogroup 2-14	NA
NMB002502	278	1	Location 6	5800000	ACCT	2017	2	Serogroup 2-14	NA
NMB002501	278	1	Location 6	5800000	ACCT	2017	2	Serogroup 2-14	NA
NMB002498	278	1	Location 6	5800000	ACCT	2017	2	Serogroup 2-14	NA
NMB002497	278	1	Location 6	5800000	ACCT	2017	2	Serogroup 2-14	NA
NMB002496	278	1	Location 6	5800000	ACCT	2017	2	Serogroup 2-14	NA
NMB002520	106	3	Location 1	400	Tap water/sink	2017	3	Serogroup 2-14	NA
NMB002519	106	3	Location 1	400	Tap water/sink	2017	3	Serogroup 2-14	NA
NMB002539	106	4	Location 3	33000	Tap water/shower	2017	3	Serogroup 2-14	NA
NMB002538	106	4	Location 3	33000	Tap water/shower	2017	3	Serogroup 2-14	NA
NMB002537	106	4	Location 3	33000	Tap water/shower	2017	3	Serogroup 2-14	NA
NMB002536	106	4	Location 3	33000	Tap water/shower	2017	3	Serogroup 2-14	NA
NMB002535	106	4	Location 3	33000	Tap water/shower	2017	3	Serogroup 2-14	NA
NMB002534	106	4	Location 3	33000	Tap water/shower	2017	3	Serogroup 2-14	NA
NMB001855	234	9	USB	NA	Clinical sample / historic	2015	3	Serogroup 2-14	NA
NMB001845	115	1	USB	NA	Clinical sample / historic	2010	3	Serogroup 2-14	NA
NMB002110	37	11	USB	NA	Clinical sample / 2017	2017	4	Serogroup 1	NA
NMB001846	37	12	USB	NA	Clinical sample / historic	2010	4	Serogroup 1	NA
NMB001840	37	13	USB	NA	Clinical sample / historic	2009	4	Serogroup 1	NA
NMB001849	226	17	USB	NA	Clinical sample / historic	2011	4	Serogroup 1	NA
NMB001853	37	21	USB	NA	Clinical sample / historic	2012	4	Serogroup 1	NA
NMB002488	283	1	Location 6	5800000	ACCT	2017	5	Serogroup 1	ST36
NMB002507	283	1	Location 6	5800000	ACCT	2017	5	Serogroup 1	ST36
NMB002479	283	1	Location 6	5800000	ACCT	2017	5	Serogroup 1	ST36
NMB001757	174	18	USB	NA	Clinical sample / 2017	2017	6	Serogroup 1	NA
NMB001852	174	5	USB	NA	Clinical sample / historic	2011	6	Serogroup 1	NA
NMB001869	231	NA	Viollier	NA	Clinical sample / historic	2008	7	Serogroup 1	NA
NMB001851	231	NA	Viollier	NA	Clinical sample / historic	2011	7	Serogroup 1	NA
NMB002523	285	3	Location 1	400	Tap water/sink	2017	8	Serogroup 2-14	NA
NMB002530	285	10	Location 2	260000	Boiler	2017	8	Serogroup 1	NA
NMB002529	285	10	Location 2	260000	Boiler	2017	8	Serogroup 1	NA
NMB002528	285	10	Location 2	260000	Boiler	2017	8	Serogroup 1	NA
NMB002527	285	10	Location 2	260000	Boiler	2017	8	Serogroup 1	NA
NMB002526	285	10	Location 2	260000	Boiler	2017	8	Serogroup 1	NA
NMB002525	285	10	Location 2	260000	Boiler	2017	8	Serogroup 1	NA
NMB002524	285	10	Location 2	260000	Boiler	2017	8	Serogroup 1	NA
NMB002533	285	10	Location 2	700	Tap water/shower	2017	8	Serogroup 1	NA
NMB002532	285	10	Location 2	700	Tap water/shower	2017	8	Serogroup 1	NA
NMB002531	285	10	Location 2	700	Tap water/shower	2017	8	Serogroup 1	NA
NMB002489	228	1	Location 6	5800000	ACCT	2017	9	Serogroup 1	ST36
NMB002480	228	1	Location 6	5800000	ACCT	2017	9	Serogroup 1	ST36
NMB001740	228	1	USB	NA	Clinical sample / 2017	2017	9	Serogroup 1	ST36
NMB001739	228	1	USB	NA	Clinical sample / 2017	2017	9	Serogroup 1	ST36
NMB001863	228	1	USB	NA	Clinical sample / 2017	2017	9	Serogroup 1	ST36
NMB002504	281	1	Location 6	5800000	ACCT	2017	10	Serogroup 2-14	NA
NMB002503	281	1	Location 6	5800000	ACCT	2017	10	Serogroup 2-14	NA
NMB002500	281	1	Location 6	5800000	ACCT	2017	10	Serogroup 2-14	NA
NMB002499	281	1	Location 6	5800000	ACCT	2017	10	Serogroup 2-14	NA
NMB002541	214	8	Location 4	200	Tap water/shower	2017	11	Serogroup 2-14	NA
NMB002540	214	8	Location 4	200	Tap water/shower	2017	11	Serogroup 2-14	NA
NMB002508	279	1	Location 6	5800000	ACCT	2017	12	Serogroup 1	ST36
NMB002481	279	1	Location 6	5800000	ACCT	2017	12	Serogroup 1	ST36
NMB002522	195	3	Location 1	400	Tap water/sink	2017	13	Serogroup 2-14	NA
NMB002521	195	3	Location 1	400	Tap water/sink	2017	13	Serogroup 2-14	NA
NMB002478	282	1	Location 6	5800000	ACCT	2017	NA	Serogroup 1	ST36
NMB002486	280	1	Location 6	5800000	ACCT	2017	NA	Serogroup 1	ST36
NMB001888	90	5	USB	NA	Clinical sample / 2017	2017	NA	Serogroup 1	NA
NMB001758	199	1	USB	NA	Clinical sample / 2017	2017	NA	Serogroup 1	ST36
NMB001738	117	16	USB	NA	Clinical sample / 2017	2017	NA	Serogroup 1	NA
NMB001841	227	6	USB	NA	Clinical sample / historic	2010	NA	Serogroup 1	NA
NMB001871	265	7	USB	NA	Clinical sample / historic	2008	NA	Serogroup 1	NA
NMB001854	233	9	USB	NA	Clinical sample / historic	2012	NA	Serogroup 1	NA
NMB001843	229	10	USB	NA	Clinical sample / historic	2010	NA	Serogroup 1	NA
NMB001844	230	1	USB	NA	Clinical sample / historic	2010	NA	Serogroup 1	NA
NMB001848	135	19	USB	NA	Clinical sample / historic	2010	NA	Serogroup 1	NA
NMB001868	263	20	USB	NA	Clinical sample / historic	2008	NA	Serogroup 1	NA
NMB001866	261	NA	USB	NA	Clinical sample / historic	2008	NA	Serogroup 2-14	NA
NMB001870	264	NA	Viollier	NA	Clinical sample / historic	2008	NA	Serogroup 1	NA
NMB001867	262	NA	Viollier	NA	Clinical sample / historic	2008	NA	Serogroup 2-14	NA
