# Supplementary material for: Air-conditioner cooling towers as complex reservoirs and continuous source of Legionella pneumophila infection evidenced by a genomic analysis study in 2017, Switzerland
Source: Euro Surveill. 2019 Jan 24;24(4):1800192. doi: 10.2807/1560-7917.ES.2019.24.4.1800192 (PMC6351994; doi:10.2807/1560-7917.ES.2019.24.4.1800192)
Supplement: Supplementary Table S2 [file 1800192_SupplementaryTableS2.xlsx]

## Sheet: Sheet1
This supplementary material is hosted by Eurosurveillance as supporting information alongside the article “Air-conditioner cooling towers as complex reservoirs and continuous source of Legionella pneumophila infection evidenced by a genomic analysis study in 2017, Switzerland” on behalf of the authors who remain responsible for the accuracy and appropriateness of the content. The same standards f…
Table S2: Assembly statistics
Sample ID	# contigs	Largest contig (bp)	Total length (bp)	GC	N50	N75	L50	L75	# N's per 100 kbp	Accession number
NMB001861	23	409904	3336984	0.3824	243150	195747	6	10	0	SAMN10142091
NMB001862	36	505192	3354922	0.3822	232262	173084	5	10	0	SAMN10142092
NMB001866	31	637516	3445573	0.3824	248846	182232	5	10	0	SAMN10142162
NMB001853	86	190878	3401262	0.3836	62985	39899	16	33	0	SAMN10142116
NMB001849	61	251894	3404616	0.3828	106601	74716	11	20	0	SAMN10142115
NMB001841	44	362293	3365816	0.3827	153699	78634	8	16	0	SAMN10142155
NMB001842	26	549068	3370041	0.3822	409919	224854	4	7	0	SAMN10142093
NMB001873	58	643450	3341876	0.3822	145033	87970	7	14	0	SAMN10142088
NMB001850	33	504374	3363439	0.3824	198239	137485	6	11	0	SAMN10142087
NMB001843	31	507275	3366058	0.3823	232303	145093	6	10	0	SAMN10142158
NMB001757	36	467280	3275165	0.3829	224854	129555	6	10	0	SAMN10142120
NMB001758	37	764917	3366837	0.3824	195746	128922	6	10	0	SAMN10142153
NMB001844	33	549054	3362762	0.3823	248126	195746	4	8	0	SAMN10142159
NMB001867	66	659926	3272500	0.382	185945	88768	5	12	0	SAMN10142164
NMB001863	62	264156	3267660	0.3825	115888	64763	10	19	0	SAMN10142139
NMB001868	62	357627	3363924	0.3829	159739	87841	7	15	0	SAMN10142161
NMB001888	38	364564	3406674	0.3828	179319	102612	8	14	0	SAMN10142152
NMB001870	58	358829	3243419	0.3828	149565	102330	8	15	0	SAMN10142163
NMB001869	78	183009	3429162	0.3833	86357	56088	13	25	0	SAMN10142122
NMB001851	58	343587	3480940	0.383	153913	81160	8	15	0	SAMN10142123
NMB001845	36	490966	3167452	0.3822	219322	168118	6	10	0	SAMN10142111
NMB001854	38	302467	3356487	0.3825	212179	147836	7	12	0	SAMN10142157
NMB001871	34	474075	3236140	0.3813	250698	145093	5	9	0	SAMN10142156
NMB001874	21	1124665	3220771	0.3818	761648	213377	2	5	0	SAMN10142090
NMB002110	245	68260	3306689	0.3848	23292	12556	47	96	0	SAMN10142112
NMB001840	52	306321	3513878	0.3828	161322	95812	8	15	0	SAMN10142114
NMB001846	38	382271	3490978	0.3833	154096	132970	8	14	0	SAMN10142113
NMB001848	41	504963	3368532	0.3827	254593	127602	5	10	0	SAMN10142160
NMB001855	48	386263	3441634	0.3829	148593	78783	7	15	0	SAMN10142110
NMB001852	36	365020	3276250	0.3826	195867	114887	7	12	0	SAMN10142121
NMB001856	24	761648	3329275	0.3825	247882	190299	4	8	0	SAMN10142089
NMB001738	23	1111676	3389436	0.3823	656847	225258	2	5	0	SAMN10142154
NMB001739	27	812833	3340050	0.3825	471345	195746	3	7	0	SAMN10142138
NMB001740	24	814048	3344255	0.3824	471345	190452	3	6	0	SAMN10142137
NMB002519	44	319500	3394502	0.3821	214493	110817	7	13	0	SAMN10142103
NMB002520	44	370422	3517861	0.3824	184017	96588	7	13	0	SAMN10142102
NMB002521	49	557111	3467681	0.3817	142774	94203	7	15	0	SAMN10142149
NMB002522	76	305260	3401580	0.3823	86979	52006	14	26	0	SAMN10142148
NMB002523	80	249657	3573632	0.3826	84475	48142	15	28	0	SAMN10142124
NMB002524	65	347306	3582146	0.3823	126220	68262	10	19	0	SAMN10142131
NMB002525	93	219326	3545938	0.3824	78257	43400	14	30	0	SAMN10142130
NMB002526	71	347405	3510130	0.3825	89399	60687	11	23	0	SAMN10142129
NMB002527	89	219323	3569499	0.3825	94061	46254	13	27	0	SAMN10142128
NMB002528	117	208871	3529470	0.383	54706	29115	19	41	0	SAMN10142127
NMB002529	100	191829	3557045	0.3826	71901	46254	15	31	0	SAMN10142126
NMB002530	100	267790	3510227	0.3827	70580	36855	15	32	0	SAMN10142125
NMB002531	100	192544	3546123	0.3828	61756	36911	18	36	0	SAMN10142134
NMB002532	112	137839	3545696	0.3831	64858	38738	19	37	0	SAMN10142133
NMB002533	141	126233	3494985	0.3836	42922	26038	26	52	0	SAMN10142132
NMB002534	163	116993	3237588	0.3842	42830	17839	23	53	0	SAMN10142109
NMB002535	117	196272	3231787	0.3839	57038	30766	18	38	0	SAMN10142108
NMB002536	62	251892	3355382	0.383	105511	53608	11	22	0	SAMN10142107
NMB002537	40	471338	3374982	0.3827	311806	117174	5	10	0	SAMN10142106
NMB002538	43	331207	3367427	0.3828	165634	97663	8	14	0	SAMN10142105
NMB002539	55	235962	3358030	0.383	116969	71577	10	20	0	SAMN10142104
NMB002540	47	284810	3318571	0.3826	172885	83914	8	15	0	SAMN10142145
NMB002541	38	351590	3326821	0.3824	205687	119242	6	11	0	SAMN10142144
NMB002494	55	523980	3569165	0.3825	137838	74943	7	15	0	SAMN10142095
NMB002495	80	245845	3566207	0.3825	132480	71864	11	20	0	SAMN10142094
NMB002470	33	475972	3366978	0.3823	336525	195746	4	8	0	SAMN10142076
NMB002471	34	505186	3365024	0.3823	219322	147757	6	10	0	SAMN10142075
NMB002472	37	498630	3366184	0.3823	211665	114738	6	11	0	SAMN10142074
NMB002473	38	477656	3350072	0.3823	211665	173295	6	10	0	SAMN10142073
NMB002475	40	419596	3309207	0.3826	182152	117267	8	13	0	SAMN10142072
NMB002476	72	255170	3341888	0.3821	93464	60621	13	24	0	SAMN10142071
NMB002496	94	246713	3599213	0.3827	98710	47482	12	26	0	SAMN10142101
NMB002480	45	288142	3321908	0.3828	172512	116677	9	14	0	SAMN10142136
NMB002481	35	549074	3359076	0.3825	232302	195746	5	9	0	SAMN10142147
NMB002482	81	271413	3221759	0.3832	92795	45363	13	26	0	SAMN10142086
NMB002483	63	311919	3311066	0.3828	168742	59317	8	16	0	SAMN10142085
NMB002484	55	307513	3244990	0.3825	145093	78752	8	15	0	SAMN10142084
NMB002485	45	294735	3308062	0.3825	186287	90413	8	14	0	SAMN10142083
NMB002486	66	251416	3315103	0.3827	107349	68487	11	21	0	SAMN10142151
NMB002497	59	429123	3607002	0.3826	123046	79400	9	17	0	SAMN10142100
NMB002498	80	209721	3618624	0.3829	95870	72951	13	24	0	SAMN10142099
NMB002499	69	269568	3546211	0.3825	107174	71673	11	21	0	SAMN10142143
NMB002500	57	429123	3609237	0.3826	133682	91085	8	16	0	SAMN10142142
NMB002501	71	271363	3583919	0.3828	107174	62872	12	23	0	SAMN10142098
NMB002477	53	658720	3360707	0.3822	160901	80773	6	13	0	SAMN10142082
NMB002478	38	353995	3246567	0.3828	195875	101044	7	12	0	SAMN10142150
NMB002479	38	548062	3366100	0.3824	219325	129040	5	10	0	SAMN10142119
NMB002502	80	338665	3594211	0.3827	92657	55352	13	25	0	SAMN10142097
NMB002492	41	391335	3238674	0.3815	195746	137480	7	11	0	SAMN10142081
NMB002506	43	384379	3354004	0.3822	195746	101953	7	13	0	SAMN10142080
NMB002507	81	205455	3310358	0.383	80444	58450	14	25	0	SAMN10142118
NMB002508	77	198245	3340354	0.3828	91564	53571	13	25	0	SAMN10142146
NMB002503	76	365035	3600042	0.3828	107176	62639	11	22	0	SAMN10142141
NMB002504	81	258273	3595102	0.3829	95628	53184	12	25	0	SAMN10142140
NMB002505	93	197652	3600808	0.3828	79400	43250	17	32	0	SAMN10142096
NMB002487	40	265132	3351372	0.3826	145093	96309	9	16	0	SAMN10142079
NMB002488	47	311976	3339771	0.3827	207960	139172	7	12	0	SAMN10142117
NMB002489	67	275813	3310948	0.383	129308	57351	9	18	0	SAMN10142135
NMB002490	37	505187	3365089	0.3822	232306	185284	6	10	0	SAMN10142078
NMB002491	28	549068	3365338	0.3824	312052	195746	4	8	0	SAMN10142077
Only contigs >= 500 bp were considered
The table was created using QUAST
